# Supplementary material for: Neuronal ceroid lipofuscinosis in the Russian population: Two novel mutations and the prevalence of heterozygous carriers
Source: Mol Genet Genomic Med. 2020 May 15;8(7):e1228. doi: 10.1002/mgg3.1228 (PMC7336735; doi:10.1002/mgg3.1228)
Supplement: Supplementary file 1 — Supplementary Material [file MGG3-8-e1228-s001.xlsx]

## Sheet: Лист 1 - lipofuscinosis
lipofuscinosis
	gene	X.CHROM	POS	REF	ALT	ID	sig	status	Allele count	Allele number	verdict	NCL type	gene_str	Allele frequency	Frequency per 1000 people
1	ATP13A2	chr1	17313652	C	T	rs145548316	Uncertain_significance	criteria_provided,_single_submitter	9	12416	Uncertain Significance	CLN12	ATP13A2 (CLN12)	0.000724871134020619	1.44974226804124
3	ATP13A2	chr1	17314633	C	T	rs144557304	Uncertain_significance	criteria_provided,_multiple_submitters,_no_conflicts	12	9208	Uncertain Significance	CLN12	ATP13A2 (CLN12)	0.00130321459600348	2.60642919200695
4	ATP13A2	chr1	17316771	G	C	rs200924194	Uncertain_significance	criteria_provided,_multiple_submitters,_no_conflicts	1	12780	Uncertain Significance	CLN12	ATP13A2 (CLN12)	7.82472613458529e-05	0.156494522691706
10	CLN3	chr16	28488944	G	T	rs146610181	Conflicting_interpretations_of_pathogenicity	criteria_provided,_conflicting_interpretations	3	9254	Uncertain Significance	CLN3	CLN3 (CLN3)	0.000324184136589583	0.648368273179166
14	CLN3	chr16	28493645	T	A	rs796052336	Likely_pathogenic	criteria_provided,_single_submitter	2	12776	Uncertain Significance	CLN3	CLN3 (CLN3)	0.000156543519098309	0.313087038196619
19	CLN3	chr16	28495349	G	A	rs145967477	Conflicting_interpretations_of_pathogenicity	criteria_provided,_conflicting_interpretations	1	9256	Uncertain Significance	CLN3	CLN3 (CLN3)	0.000108038029386344	0.216076058772688
20	CLN3	chr16	28497660	C	T	rs368568189	Conflicting_interpretations_of_pathogenicity	criteria_provided,_conflicting_interpretations	14	8446	Uncertain Significance	CLN3	CLN3 (CLN3)	0.00165758939142789	3.31517878285579
21	CLN3	chr16	28499044	T	C	rs11552531	Benign,Likely_benign	criteria_provided,_multiple_submitters,_no_conflicts	14	12728	Uncertain Significance	CLN3	CLN3 (CLN3)	0.00109993714644877	2.19987429289755
22	CLN3	chr16	28503036	C	T	rs201824641	Benign	criteria_provided,_multiple_submitters,_no_conflicts	2	9180	Uncertain Significance	CLN3	CLN3 (CLN3)	0.000217864923747277	0.435729847494553
25	CLN5	chr13	77566238	C	T	rs146993892	Conflicting_interpretations_of_pathogenicity	criteria_provided,_conflicting_interpretations	2	9098	Uncertain Significance	CLN5	CLN5 (CLN5)	0.00021982853374368	0.43965706748736
26	CLN5	chr13	77569212	G	A	rs104894386	Uncertain_significance	criteria_provided,_single_submitter	4	12786	Uncertain Significance	CLN5	CLN5 (CLN5)	0.000312842171124668	0.625684342249335
34	CLN5	chr13	77574669	A	T	rs751496223	Conflicting_interpretations_of_pathogenicity	criteria_provided,_conflicting_interpretations	2	9238	Uncertain Significance	CLN5	CLN5 (CLN5)	0.000216497077289457	0.432994154578913
44	CLN6	chr15	68500491	C	G	rs143578698	Conflicting_interpretations_of_pathogenicity	criteria_provided,_conflicting_interpretations	5	9238	Uncertain Significance	CLN6	CLN6 (CLN6)	0.000541242693223642	1.08248538644728
45	CLN6	chr15	68500491	C	G	rs143578698	Conflicting_interpretations_of_pathogenicity	criteria_provided,_conflicting_interpretations	5	9238	Uncertain Significance	CLN4A	CLN6 (CLN4A)	0.000541242693223642	1.08248538644728
54	CLN6	chr15	68502055	G	A	rs144507672	Conflicting_interpretations_of_pathogenicity	criteria_provided,_conflicting_interpretations	1	9222	Uncertain Significance	CLN6	CLN6 (CLN6)	0.000108436347863804	0.216872695727608
55	CLN6	chr15	68502055	G	A	rs144507672	Conflicting_interpretations_of_pathogenicity	criteria_provided,_conflicting_interpretations	1	9222	Uncertain Significance	CLN4A	CLN6 (CLN4A)	0.000108436347863804	0.216872695727608
64	CLN6	chr15	68504183	G	A	rs202226970	Uncertain_significance	criteria_provided,_multiple_submitters,_no_conflicts	1	12762	Uncertain Significance	CLN6	CLN6 (CLN6)	7.83576241968344e-05	0.156715248393669
65	CLN6	chr15	68504183	G	A	rs202226970	Uncertain_significance	criteria_provided,_multiple_submitters,_no_conflicts	1	12762	Uncertain Significance	CLN4A	CLN6 (CLN4A)	7.83576241968344e-05	0.156715248393669
66	CLN6	chr15	68504191	C	T	rs154774634	Uncertain_significance	criteria_provided,_single_submitter	55	9012	Uncertain Significance	CLN6	CLN6 (CLN6)	0.00610297381269419	12.2059476253884
67	CLN6	chr15	68504191	C	T	rs154774634	Uncertain_significance	criteria_provided,_single_submitter	55	9012	Uncertain Significance	CLN4A	CLN6 (CLN4A)	0.00610297381269419	12.2059476253884
68	CLN6	chr15	68504192	G	A	rs201095412	Uncertain_significance	criteria_provided,_single_submitter	43	10384	Uncertain Significance	CLN6	CLN6 (CLN6)	0.00414098613251156	8.28197226502311
69	CLN6	chr15	68504192	G	A	rs201095412	Uncertain_significance	criteria_provided,_single_submitter	43	10384	Uncertain Significance	CLN4A	CLN6 (CLN4A)	0.00414098613251156	8.28197226502311
70	CLN6	chr15	68504195	C	T	rs796052352	Uncertain_significance	criteria_provided,_multiple_submitters,_no_conflicts	4	12536	Uncertain Significance	CLN6	CLN6 (CLN6)	0.000319081046585833	0.638162093171666
71	CLN6	chr15	68504195	C	T	rs796052352	Uncertain_significance	criteria_provided,_multiple_submitters,_no_conflicts	4	12536	Uncertain Significance	CLN4A	CLN6 (CLN4A)	0.000319081046585833	0.638162093171666
82	CLN6	chr15	68506711	C	G	rs104894483	Benign,Likely_benign	criteria_provided,_multiple_submitters,_no_conflicts	1	9258	Uncertain Significance	CLN6	CLN6 (CLN6)	0.00010801468999784	0.216029379995679
83	CLN6	chr15	68506711	C	G	rs104894483	Benign,Likely_benign	criteria_provided,_multiple_submitters,_no_conflicts	1	9258	Uncertain Significance	CLN4A	CLN6 (CLN4A)	0.00010801468999784	0.216029379995679
91	CLN8	chr8	1719273	A	T	rs142104002	Uncertain_significance	criteria_provided,_multiple_submitters,_no_conflicts	2	12748	Uncertain Significance	CLN8	CLN8 (CLN8)	0.000156887354879197	0.313774709758393
104	CLN8	chr8	1728597	C	T	rs138821993	Conflicting_interpretations_of_pathogenicity	criteria_provided,_conflicting_interpretations	1	12786	Uncertain Significance	CLN8	CLN8 (CLN8)	7.82105427811669e-05	0.156421085562334
105	CLN8	chr8	1728678	A	T	rs139003032	Conflicting_interpretations_of_pathogenicity	criteria_provided,_conflicting_interpretations	3	9190	Uncertain Significance	CLN8	CLN8 (CLN8)	0.000326441784548422	0.652883569096844
106	CTSD	chr11	1774714	C	T	rs201434721	Conflicting_interpretations_of_pathogenicity	criteria_provided,_conflicting_interpretations	1	9258	Uncertain Significance	CLN10	CTSD (CLN10)	0.00010801468999784	0.216029379995679
107	CTSD	chr11	1774757	G	T	rs138733377	Conflicting_interpretations_of_pathogenicity	criteria_provided,_conflicting_interpretations	76	8550	Uncertain Significance	CLN10	CTSD (CLN10)	0.00888888888888889	17.7777777777778
109	CTSD	chr11	1774907	C	T	rs149019571	Conflicting_interpretations_of_pathogenicity	criteria_provided,_conflicting_interpretations	14	9222	Uncertain Significance	CLN10	CTSD (CLN10)	0.00151810887009326	3.03621774018651
111	CTSD	chr11	1776123	A	G	rs369602025	Conflicting_interpretations_of_pathogenicity	criteria_provided,_conflicting_interpretations	11	9256	Uncertain Significance	CLN10	CTSD (CLN10)	0.00118841832324978	2.37683664649957
114	CTSD	chr11	1780836	G	C	rs796052400	Likely_pathogenic	criteria_provided,_single_submitter	6	12326	Uncertain Significance	CLN10	CTSD (CLN10)	0.000486775920817784	0.973551841635567
117	CTSD	chr11	1785113	G	A	rs587780917	Conflicting_interpretations_of_pathogenicity	criteria_provided,_conflicting_interpretations	4	4910	Uncertain Significance	CLN10	CTSD (CLN10)	0.000814663951120163	1.62932790224033
120	CTSF	chr11	66333800	G	C	rs148611356	Uncertain_significance	criteria_provided,_multiple_submitters,_no_conflicts	112	12782	Uncertain Significance	CLN13	CTSF (CLN13)	0.00876232201533406	17.5246440306681
121	CTSF	chr11	66333807	G	A	rs143313688	Likely_benign	criteria_provided,_single_submitter	84	12786	Uncertain Significance	CLN13	CTSF (CLN13)	0.00656968559361802	13.139371187236
122	DNAJC5	chr20	62559773	C	T	rs189308547	Conflicting_interpretations_of_pathogenicity	criteria_provided,_conflicting_interpretations	1	9254	Uncertain Significance	CLN4B	DNAJC5 (CLN4B)	0.000108061378863194	0.216122757726389
125	GRN	chr17	42426585	C	T	rs199572314	Uncertain_significance	criteria_provided,_single_submitter	3	11974	Uncertain Significance	CLN11	GRN (CLN11)	0.000250542842826123	0.501085685652247
126	KCTD7	chr7	66098390	C	T	rs139585796	Conflicting_interpretations_of_pathogenicity	criteria_provided,_conflicting_interpretations	1	9256	Uncertain Significance	CLN14	KCTD7 (CLN14)	0.000108038029386344	0.216076058772688
129	KCTD7	chr7	66103309	G	A	rs145238250	Conflicting_interpretations_of_pathogenicity	criteria_provided,_conflicting_interpretations	3	8976	Uncertain Significance	CLN14	KCTD7 (CLN14)	0.000334224598930481	0.668449197860963
134	MFSD8	chr4	128842718	G	C	rs145453022	Conflicting_interpretations_of_pathogenicity	criteria_provided,_conflicting_interpretations	8	9230	Uncertain Significance	CLN7	MFSD8 (CLN7)	0.000866738894907909	1.73347778981582
138	MFSD8	chr4	128851902	T	C	rs77098161	Uncertain_significance	criteria_provided,_single_submitter	5	12776	Uncertain Significance	CLN7	MFSD8 (CLN7)	0.000391358797745773	0.782717595491547
140	MFSD8	chr4	128859936	A	T	rs587778809	Pathogenic	criteria_provided,_multiple_submitters,_no_conflicts	2	12724	Pathogenic	CLN7	MFSD8 (CLN7)	0.000157183275699466	0.314366551398931
148	MFSD8	chr4	128865140	G	A	rs147750747	Conflicting_interpretations_of_pathogenicity	criteria_provided,_conflicting_interpretations	3	9234	Uncertain Significance	CLN7	MFSD8 (CLN7)	0.00032488628979857	0.649772579597141
150	MFSD8	chr4	128878744	T	A	rs145529594	Conflicting_interpretations_of_pathogenicity	criteria_provided,_conflicting_interpretations	1	9230	Uncertain Significance	CLN7	MFSD8 (CLN7)	0.000108342361863489	0.216684723726977
151	MFSD8	chr4	128878750	AG	A	rs755011754	Conflicting_interpretations_of_pathogenicity	criteria_provided,_conflicting_interpretations	5	9248	Uncertain Significance	CLN7	MFSD8 (CLN7)	0.000540657439446367	1.08131487889273
163	PPT1	chr1	40557070	T	A	rs137852695	Pathogenic	criteria_provided,_multiple_submitters,_no_conflicts	1	11276	Uncertain Significance	CLN1	PPT1 (CLN1)	8.86839304717985e-05	0.177367860943597
174	TPP1	chr11	6636154	G	A	rs117942457	Conflicting_interpretations_of_pathogenicity	criteria_provided,_conflicting_interpretations	61	9214	Uncertain Significance	CLN2	TPP1 (CLN2)	0.00662036032125027	13.2407206425005
175	TPP1	chr11	6636403	G	A	rs121908202	Likely_pathogenic	criteria_provided,_single_submitter	1	12788	Likely Pathogenic	CLN2	TPP1 (CLN2)	7.81983109164842e-05	0.156396621832968
181	TPP1	chr11	6637572	C	T	rs199866669	Uncertain_significance	criteria_provided,_single_submitter	1	12782	Likely Pathogenic	CLN2	TPP1 (CLN2)	7.82350179940541e-05	0.156470035988108
185	TPP1	chr11	6637744	T	C	rs755445790	Uncertain_significance	criteria_provided,_single_submitter	1	9184	Uncertain Significance	CLN2	TPP1 (CLN2)	0.000108885017421603	0.217770034843206
187	TPP1	chr11	6637933	C	T	rs796053440	Likely_pathogenic	criteria_provided,_single_submitter	1	12726	Likely Pathogenic	CLN2	TPP1 (CLN2)	7.85792865000786e-05	0.157158573000157
188	TPP1	chr11	6637938	C	G	rs140349036	Conflicting_interpretations_of_pathogenicity	criteria_provided,_conflicting_interpretations	6	9228	Uncertain Significance	CLN2	TPP1 (CLN2)	0.000650195058517555	1.30039011703511
192	TPP1	chr11	6638271	G	A	rs119455955	Pathogenic	criteria_provided,_multiple_submitters,_no_conflicts	16	12792	Pathogenic	CLN2	TPP1 (CLN2)	0.00125078173858662	2.50156347717323
195	TPP1	chr11	6638385	C	T	rs56144125	Pathogenic	criteria_provided,_multiple_submitters,_no_conflicts	1	12790	Pathogenic	CLN2	TPP1 (CLN2)	7.81860828772478e-05	0.156372165754496
198	TPP1	chr11	6638944	G	A	rs140726254	Conflicting_interpretations_of_pathogenicity	criteria_provided,_conflicting_interpretations	4	9246	Uncertain Significance	CLN2	TPP1 (CLN2)	0.000432619511139952	0.865239022279905
201	TPP1	chr11	6640618	G	T	rs138976576	Conflicting_interpretations_of_pathogenicity	criteria_provided,_conflicting_interpretations	42	9238	Uncertain Significance	CLN2	TPP1 (CLN2)	0.00454643862307859	9.09287724615718
